# Supplementary material for: Genome-Wide Identification of bZIP Transcription Factors in Faba Bean Based on Transcriptome Analysis and Investigation of Their Function in Drought Response
Source: Plants (Basel). 2023 Aug 24;12(17):3041. doi: 10.3390/plants12173041 (PMC10490193; doi:10.3390/plants12173041)
Supplement: Supplementary file 1 [file plants-12-03041-s001.zip › Supplementary Table S1.xlsx]

## Sheet: Sheet1
Supplementary Table S1. Secondary structure of the VfbZIP proteins
Protein name	Transcriptome sequencing ID	Alpha helix	Extended strand	Beta turn	Random coil
VfbZIP1	TRINITY_DN1370_c0_g1	0.3269	0.1038	0.0423	0.5269
VfbZIP2	TRINITY_DN2872_c0_g1	0.3339	0.0736	0.0197	0.5727
VfbZIP3	TRINITY_DN3948_c0_g1	0.3133	0.0464	0.0135	0.6267
VfbZIP4	TRINITY_DN4064_c0_g1	0.4012	0	0	0.5988
VfbZIP5	TRINITY_DN7170_c0_g1	0.4793	0.0858	0.0385	0.3964
VfbZIP6	TRINITY_DN8121_c0_g1	0.3842	0.0293	0.0264	0.5601
VfbZIP7	TRINITY_DN8538_c0_g1	0.3541	0.0378	0.0243	0.5838
VfbZIP8	TRINITY_DN9344_c0_g1	0.3351	0.0567	0.0232	0.5851
VfbZIP9	TRINITY_DN9459_c0_g1	0.4	0.1704	0.0667	0.363
VfbZIP10	TRINITY_DN16349_c0_g1	0.5547	0.0324	0.0202	0.3927
VfbZIP11	TRINITY_DN19919_c0_g1	0.6722	0.0333	0.0111	0.2833
VfbZIP12	TRINITY_DN22348_c0_g1	0.4498	0.0855	0.0186	0.4461
VfbZIP13	TRINITY_DN24453_c0_g1	0.6051	0.051	0.0318	0.3121
VfbZIP14	TRINITY_DN26696_c0_g1	0.4444	0.0299	0.0171	0.5085
VfbZIP15	TRINITY_DN26944_c0_g1	0.4928	0.0676	0.0193	0.4203
VfbZIP16	TRINITY_DN30461_c0_g1	0.6071	0.0476	0.0238	0.3214
VfbZIP17	TRINITY_DN31066_c0_g1	0.6597	0.0208	0	0.3194
VfbZIP18	TRINITY_DN41604_c0_g1	0.6404	0.0526	0.0263	0.2807
