# Supplementary material for: Genome-Wide Identification of bZIP Transcription Factors in Faba Bean Based on Transcriptome Analysis and Investigation of Their Function in Drought Response
Source: Plants (Basel). 2023 Aug 24;12(17):3041. doi: 10.3390/plants12173041 (PMC10490193; doi:10.3390/plants12173041)
Supplement: Supplementary file 1 [file plants-12-03041-s001.zip › Supplementary Table S2.xlsx]

## Sheet: Sheet1
Supplementary Table S2. Identifiers of bZIP proteins in each species
Species	Gene ID	Protein name
Arabidopsis thaliana	AT5G24800	AtbZIP9
Arabidopsis thaliana	AT4G34590	AtbZIP11
Arabidopsis thaliana	AT2G41070	AtbZIP12
Arabidopsis thaliana	AT5G44080	AtbZIP13
Arabidopsis thaliana	AT3G10800	AtbZIP28
Arabidopsis thaliana	AT4G38900	AtbZIP29
Arabidopsis thaliana	AT2G21230	AtbZIP30
Arabidopsis thaliana	AT2G42380	AtbZIP34
Arabidopsis thaliana	AT1G45249	AtbZIP36
Arabidopsis thaliana	AT1G03970	AtbZIP40
Arabidopsis thaliana	AT4G36730	AtbZIP41
Arabidopsis thaliana	AT1G43700	AtbZIP51
Arabidopsis thaliana	AT1G06850	AtbZIP52
Arabidopsis thaliana	AT3G62420	AtbZIP53
Arabidopsis thaliana	AT4G01120	AtbZIP54
Arabidopsis thaliana	AT2G46270	AtbZIP55
Arabidopsis thaliana	AT5G11260	AtbZIP56
Arabidopsis thaliana	AT2G31370	AtbZIP59
Arabidopsis thaliana	AT3G58120	AtbZIP61
Arabidopsis thaliana	AT3G56850	AtbZIP66
Arabidopsis thaliana	AT1G06070	AtbZIP69
Arabidopsis thaliana	AT5G04840	AtbZIP79
Glycine max	GLYMA_01G013600	GmbZIP1
Glycine max	GLYMA_01G177400	GmbZIP6
Glycine max	GLYMA_02G058800	GmbZIP10
Glycine max	GLYMA_02G082800	GmbZIP11
Glycine max	GLYMA_02G131700	GmbZIP14
Glycine max	GLYMA_02G161100	GmbZIP15
Glycine max	GLYMA_02G236200	GmbZIP17
Glycine max	GLYMA_03G003400	GmbZIP18
Glycine max	GLYMA_03G073900	GmbZIP19
Glycine max	GLYMA_03G123200	GmbZIP21
Glycine max	GLYMA_03G255000	GmbZIP28
Glycine max	GLYMA_04G010300	GmbZIP29
Glycine max	GLYMA_04G026200	GmbZIP31
Glycine max	GLYMA_04G029600	GmbZIP32
Glycine max	GLYMA_04G039300	GmbZIP33
Glycine max	GLYMA_04G124200	GmbZIP35
Glycine max	GLYMA_04G222200	GmbZIP37
Glycine max	GLYMA_05G157000	GmbZIP43
Glycine max	GLYMA_05G168100	GmbZIP45
Glycine max	GLYMA_06G010200	GmbZIP47
Glycine max	GLYMA_06G029600	GmbZIP49
Glycine max	GLYMA_06G040400	GmbZIP50
Glycine max	GLYMA_06G284900	GmbZIP55
Glycine max	GLYMA_06G314400	GmbZIP57
Glycine max	GLYMA_07G060400	GmbZIP58
Glycine max	GLYMA_07G213100	GmbZIP59
Glycine max	GLYMA_08G115300	GmbZIP61
Glycine max	GLYMA_08G126500	GmbZIP63
Glycine max	GLYMA_08G227000	GmbZIP66
Glycine max	GLYMA_08G265600	GmbZIP68
Glycine max	GLYMA_08G302500	GmbZIP69
Glycine max	GLYMA_09G208500	GmbZIP72
Glycine max	GLYMA_10G223800	GmbZIP77
Glycine max	GLYMA_11G065000	GmbZIP82
Glycine max	GLYMA_11G110400	GmbZIP85
Glycine max	GLYMA_11G114800	GmbZIP86
Glycine max	GLYMA_11G126600	GmbZIP87
Glycine max	GLYMA_11G186700	GmbZIP93
Glycine max	GLYMA_12G036400	GmbZIP96
Glycine max	GLYMA_12G040600	GmbZIP97
Glycine max	GLYMA_12G051200	GmbZIP99
Glycine max	GLYMA_12G121000	GmbZIP102
Glycine max	GLYMA_12G208400	GmbZIP105
Glycine max	GLYMA_12G227700	GmbZIP106
Glycine max	GLYMA_13G075000	GmbZIP108
Glycine max	GLYMA_13G272500	GmbZIP114
Glycine max	GLYMA_13G292800	GmbZIP115
Glycine max	GLYMA_13G345200	GmbZIP118
Glycine max	GLYMA_14G071400	GmbZIP119
Glycine max	GLYMA_14G204100	GmbZIP123
Glycine max	GLYMA_14G217200	GmbZIP124
Glycine max	GLYMA_15G029100	GmbZIP125
Glycine max	GLYMA_15G222400	GmbZIP128
Glycine max	GLYMA_16G029000	GmbZIP130
Glycine max	GLYMA_16G095200	GmbZIP132
Glycine max	GLYMA_16G141500	GmbZIP133
Glycine max	GLYMA_16G168400	GmbZIP134
Glycine max	GLYMA_17G188500	GmbZIP136
Glycine max	GLYMA_17G253200	GmbZIP138
Glycine max	GLYMA_17G255800	GmbZIP139
Glycine max	GLYMA_18G052500	GmbZIP141
Glycine max	GLYMA_18G117100	GmbZIP142
Glycine max	GLYMA_19G122800	GmbZIP146
Glycine max	GLYMA_19G126800	GmbZIP147
Glycine max	GLYMA_19G252600	GmbZIP154
Glycine max	GLYMA_20G049200	GmbZIP157
Oryza sativa	Os01t0174000	OsbZIP1
Oryza sativa	Os01t0211800	OsbZIP2
Oryza sativa	Os01t0658900	OsbZIP5
Oryza sativa	Os01t0756200	OsbZIP6
Oryza sativa	Os01t0813100	OsbZIP9
Oryza sativa	Os02t0128200	OsbZIP13
Oryza sativa	Os02t0175100	OsbZIP15
Oryza sativa	Os02t0203000	OsbZIP18
Oryza sativa	Os02t0266800	OsbZIP20
Oryza sativa	Os02t0766700	OsbZIP23
Oryza sativa	Os03t0127500	OsbZIP25
Oryza sativa	Os03t0239400	OsbZIP26
Oryza sativa	Os03t0336200	OsbZIP30
Oryza sativa	Os04t0181300	OsbZIP35
Oryza sativa	Os05t0411300	OsbZIP39
Oryza sativa	Os05t0489700	OsbZIP42
Oryza sativa	Os05t0569300	OsbZIP45
Oryza sativa	Os06t0211200	OsbZIP46
Oryza sativa	Os06t0601500	OsbZIP48
Oryza sativa	Os06t0622700	OsbZIP50
Oryza sativa	Os06t0662200	OsbZIP52
Oryza sativa	Os07t0209800	OsbZIP59
Oryza sativa	Os07t0644100	OsbZIP60
Oryza sativa	Os08t0472000	OsbZIP66
Oryza sativa	Os08t0543900	OsbZIP68
Oryza sativa	Os09t0456200	OsbZIP72
Oryza sativa	Os09t0516200	OsbZIP75
Oryza sativa	Os10t0531900	OsbZIP78
Oryza sativa	Os11t0160500	OsbZIP81
Oryza sativa	Os11t0218000	OsbZIP82
Oryza sativa	Os12t0162500	OsbZIP84
Oryza sativa	Os12t0194600	OsbZIP85
Zea mays	GRMZM2G428184	ZmbZIP1
Zea mays	GRMZM2G157177	ZmbZIP2
Zea mays	GRMZM2G062391	ZmbZIP5
Zea mays	GRMZM2G353553	ZmbZIP6
Zea mays	GRMZM2G479885	ZmbZIP8
Zea mays	GRMZM2G332294	ZmbZIP12
Zea mays	GRMZM2G175280	ZmbZIP13
Zea mays	GRMZM2G478417	ZmbZIP14
Zea mays	GRMZM2G112483	ZmbZIP19
Zea mays	GRMZM5G821024	ZmbZIP20
Zea mays	GRMZM2G171370	ZmbZIP21
Zea mays	GRMZM2G002075	ZmbZIP23
Zea mays	GRMZM2G180847	ZmbZIP26
Zea mays	GRMZM2G037910	ZmbZIP27
Zea mays	GRMZM2G060109	ZmbZIP28
Zea mays	AC233853.1_FG002	ZmbZIP30
Zea mays	GRMZM2G160136	ZmbZIP32
Zea mays	GRMZM2G074373	ZmbZIP33
Zea mays	GRMZM2G024851	ZmbZIP35
Zea mays	GRMZM2G146020	ZmbZIP36
Zea mays	GRMZM2G159134	ZmbZIP39
Zea mays	GRMZM2G027976	ZmbZIP41
Zea mays	GRMZM2G117851	ZmbZIP43
Zea mays	GRMZM2G120167	ZmbZIP45
Zea mays	GRMZM2G157722	ZmbZIP46
Zea mays	AC190609.3_FG001	ZmbZIP52
Zea mays	GRMZM2G149150	ZmbZIP53
Zea mays	GRMZM2G079365	ZmbZIP55
Zea mays	GRMZM2G052102	ZmbZIP56
Zea mays	GRMZM2G019106	ZmbZIP58
Zea mays	GRMZM2G153144	ZmbZIP63
Zea mays	GRMZM2G098904	ZmbZIP65
Zea mays	GRMZM2G137046	ZmbZIP67
Zea mays	GRMZM2G158313	ZmbZIP69
Zea mays	GRMZM2G045236	ZmbZIP79
Zea mays	GRMZM2G011932	ZmbZIP83
Zea mays	GRMZM2G095078	ZmbZIP86
Zea mays	AC200057.4_FG007	ZmbZIP90
Zea mays	GRMZM2G043600	ZmbZIP91
Zea mays	GRMZM2G149040	ZmbZIP92
Zea mays	GRMZM2G171912	ZmbZIP97
Zea mays	GRMZM2G161009	ZmbZIP99
Zea mays	GRMZM2G170079	ZmbZIP106
Zea mays	GRMZM2G033413	ZmbZIP107
Zea mays	GRMZM2G140355	ZmbZIP108
Zea mays	GRMZM2G025812	ZmbZIP110
Zea mays	GRMZM2G103647	ZmbZIP112
Zea mays	GRMZM2G151295	ZmbZIP113
Zea mays	GRMZM2G473274	ZmbZIP116
Zea mays	GRMZM2G136266	ZmbZIP119
Zea mays	GRMZM2G088140	ZmbZIP120
Triticum aestivum	TraesCS1A02G186000	TabZIP3
Triticum aestivum	TraesCS1A02G306300	TabZIP7
Triticum aestivum	TraesCS1B02G268500	TabZIP13
Triticum aestivum	TraesCS1B02G439800	TabZIP18
Triticum aestivum	TraesCS2A02G105700	TabZIP30
Triticum aestivum	TraesCS2A02G352100	TabZIP34
Triticum aestivum	TraesCS2B02G167900	TabZIP44
Triticum aestivum	TraesCS2B02G269600	TabZIP45
Triticum aestivum	TraesCS3A02G128900	TabZIP62
Triticum aestivum	TraesCS3A02G131900	TabZIP63
Triticum aestivum	TraesCS3A02G293700	TabZIP66
Triticum aestivum	TraesCS3B02G368300	TabZIP81
Triticum aestivum	TraesCS3D02G129800	TabZIP89
Triticum aestivum	TraesCS4B02G169600	TabZIP110
Triticum aestivum	TraesCS4B02G229100	TabZIP113
Triticum aestivum	TraesCS4D02G110900	TabZIP116
Triticum aestivum	TraesCS4D02G177700	TabZIP120
Triticum aestivum	TraesCS4D02G230200	TabZIP122
Triticum aestivum	TraesCS5A02G088300	TabZIP127
Triticum aestivum	TraesCS5A02G237200	TabZIP135
Triticum aestivum	TraesCS5A02G299400	TabZIP137
Triticum aestivum	TraesCS5A02G460800	TabZIP142
Triticum aestivum	TraesCS5A02G491600	TabZIP143
Triticum aestivum	TraesCS5B02G122000	TabZIP148
Triticum aestivum	TraesCS5B02G124200	TabZIP149
Triticum aestivum	TraesCS5B02G301900	TabZIP156
Triticum aestivum	TraesCS5B02G308800	TabZIP157
Triticum aestivum	TraesCS5B02G470600	TabZIP161
Triticum aestivum	TraesCS5D02G148700	TabZIP168
Triticum aestivum	TraesCS5D02G150700	TabZIP169
Triticum aestivum	TraesCS5D02G308600	TabZIP174
Triticum aestivum	TraesCS5D02G473000	TabZIP179
Triticum aestivum	TraesCS6A02G087400	TabZIP180
Triticum aestivum	TraesCS6A02G154600	TabZIP182
Triticum aestivum	TraesCS6A02G175800	TabZIP184
Triticum aestivum	TraesCS6A02G333600	TabZIP186
Triticum aestivum	TraesCS6B02G209600	TabZIP192
Triticum aestivum	TraesCS6D02G167800	TabZIP198
Triticum aestivum	TraesCS7A02G268700	TabZIP206
Triticum aestivum	TraesCS7A02G373800	TabZIP207
Triticum aestivum	TraesCS7B02G166100	TabZIP214
Triticum aestivum	TraesCS7B02G299200	TabZIP215
Triticum aestivum	TraesCS7D02G171300	TabZIP217
Triticum aestivum	TraesCS7D02G269300	TabZIP222
Triticum aestivum	TraesCS7D02G349300	TabZIP223
Triticum aestivum	TraesCS7D02G475100	TabZIP225
Vicia faba	TRINITY_DN1370_c0_g1	VfbZIP1
Vicia faba	TRINITY_DN2872_c0_g1	VfbZIP2
Vicia faba	TRINITY_DN3948_c0_g1	VfbZIP3
Vicia faba	TRINITY_DN4064_c0_g1	VfbZIP4
Vicia faba	TRINITY_DN7170_c0_g1	VfbZIP5
Vicia faba	TRINITY_DN8121_c0_g1	VfbZIP6
Vicia faba	TRINITY_DN8538_c0_g1	VfbZIP7
Vicia faba	TRINITY_DN9344_c0_g1	VfbZIP8
Vicia faba	TRINITY_DN9459_c0_g1	VfbZIP9
Vicia faba	TRINITY_DN16349_c0_g1	VfbZIP10
Vicia faba	TRINITY_DN19919_c0_g1	VfbZIP11
Vicia faba	TRINITY_DN22348_c0_g1	VfbZIP12
Vicia faba	TRINITY_DN24453_c0_g1	VfbZIP13
Vicia faba	TRINITY_DN26696_c0_g1	VfbZIP14
Vicia faba	TRINITY_DN26944_c0_g1	VfbZIP15
Vicia faba	TRINITY_DN30461_c0_g1	VfbZIP16
Vicia faba	TRINITY_DN31066_c0_g1	VfbZIP17
Vicia faba	TRINITY_DN41604_c0_g1	VfbZIP18
