# Supplementary material for: Genome-Wide Identification of bZIP Transcription Factors in Faba Bean Based on Transcriptome Analysis and Investigation of Their Function in Drought Response
Source: Plants (Basel). 2023 Aug 24;12(17):3041. doi: 10.3390/plants12173041 (PMC10490193; doi:10.3390/plants12173041)
Supplement: Supplementary file 1 [file plants-12-03041-s001.zip › Supplementary Table S3.xlsx]

## Sheet: Sheet1
Supplementary Table S3. Alignment results of the VfbZIP transcriptome protein sequences with the reference protein sequences
Protein name	Protein ID	% Identity	Alignment length	Mismatches	Gap opens	q. Start	q. End	s. Start	s. End	Evalue	Bit score
VfbZIP1	Vfaba.Hedin2.R1.5g097520.1	99.588	243	1	0	10	252	245	487	2.26e-177	507
VfbZIP2	Vfaba.Hedin2.R1.3g235600.1	100	557	0	0	1	557	1	557	0	1136
VfbZIP3	Vfaba.Hedin2.R1.6g049160.1	98.701	154	2	0	363	516	1	154	8.8e-104	307
VfbZIP4	Vfaba.Hedin2.R1.2g034800.1	99.419	172	1	0	1	172	151	322	1.44e-120	343
VfbZIP5	Vfaba.Hedin2.R1.1g027640.1	100	287	0	0	52	338	133	419	0	581
VfbZIP6	Vfaba.Hedin2.R1.1g078800.1	99.12	341	3	0	1	341	1	341	0	699
VfbZIP7	Vfaba.Hedin2.R1.1g232400.1	87.568	370	0	1	1	370	1	324	0	642
VfbZIP8	Vfaba.Hedin2.R1.2g062760.1	99.227	388	3	0	1	388	1	388	0	796
VfbZIP9	Vfaba.Hedin2.R1.6g122400.1	100	125	0	0	1	125	251	375	1.51e-83	250
VfbZIP10	Vfaba.Hedin2.R1.3g128120.1	99.595	247	1	0	1	247	1	247	0	498
VfbZIP11	Vfaba.Hedin2.R1.1g113800.1	100	180	0	0	1	180	136	315	8.57e-129	363
VfbZIP12	Vfaba.Hedin2.R1.3g022320.1	99.628	269	1	0	1	269	1	269	0	552
VfbZIP13	Vfaba.Hedin2.R1.6g053920.1	99.363	157	1	0	1	157	1	157	5.54e-112	314
VfbZIP14	Vfaba.Hedin2.R1.4g097200.1	42.105	152	82	3	24	172	237	385	3.1e-25	102
VfbZIP15	Vfaba.Hedin2.R1.1g263240.1	100	207	0	0	1	207	64	270	9.4e-152	421
VfbZIP16	Vfaba.Hedin2.R1.3g198760.1	99.405	168	1	0	1	168	171	338	1.19e-120	343
VfbZIP17	Vfaba.Hedin2.R1.3g098520.1	100	144	0	0	1	144	1	144	1.92e-103	291
VfbZIP18	Vfaba.Hedin2.R1.1g338640.1	98.261	115	1	1	1	114	288	402	2.68e-75	228
