# Supplementary material for: Genome-Wide Identification of bZIP Transcription Factors in Faba Bean Based on Transcriptome Analysis and Investigation of Their Function in Drought Response
Source: Plants (Basel). 2023 Aug 24;12(17):3041. doi: 10.3390/plants12173041 (PMC10490193; doi:10.3390/plants12173041)
Supplement: Supplementary file 1 [file plants-12-03041-s001.zip › Supplementary Table S4.xlsx]

## Sheet: Sheet1
Supplementary Table S4. Analysis of cis-acting elements in the faba bean bZIP family
Function of the cis-elements	Elements name	VfbZIP1	VfbZIP2	VfbZIP3	VfbZIP4	VfbZIP5	VfbZIP6	VfbZIP7	VfbZIP8	VfbZIP9	VfbZIP10	VfbZIP11	VfbZIP12	VfbZIP13	VfbZIP14	VfbZIP15	VfbZIP16	VfbZIP17	VfbZIP18	Total
cis-acting element involved in the abscisic acid responsiveness	ABRE	3	2	2	1	1	5	5	1	2	3	4	3	6	2	0	3	2	2	47
part of a module for light response	AE-box	2	0	0	1	1	0	1	0	1	1	0	2	1	0	2	0	0	0	12
cis-acting regulatory element essential for the anaerobic induction	ARE	3	6	0	1	5	3	2	3	3	2	2	2	0	1	1	2	3	4	43
part of a conserved DNA module involved in light responsiveness	Box 4	5	12	2	1	3	2	1	5	4	6	1	1	3	5	7	9	0	1	68
cis-acting regulatory element involved in the MeJA-responsiveness	CGTCA-motif	3	1	4	2	2	3	1	1	1	1	0	2	2	3	0	2	2	0	30
part of a light responsive element	GATA-motif	1	2	0	1	0	1	0	0	0	1	2	0	1	0	1	0	0	2	12
cis-acting regulatory element involved in light responsiveness	G-Box	4	2	3	1	1	5	5	1	3	2	5	3	6	3	1	2	3	2	52
light responsive element	GT1-motif	2	4	0	0	2	1	0	2	1	1	2	1	0	1	4	0	1	6	28
MYB binding site involved in drought-inducibility	MBS	0	1	0	2	1	1	1	0	0	1	1	0	0	0	1	1	0	0	10
cis-acting regulatory element involved in the MeJA-responsiveness	TGACG-motif	3	1	4	2	2	3	1	1	1	1	0	2	2	3	0	2	2	0	30
part of a light responsive element	I-box	1	0	0	1	0	2	1	0	1	0	0	0	2	0	1	0	0	0	9
cis-acting element involved in salicylic acid responsiveness	TCA-element	3	2	0	0	0	0	0	1	1	0	0	1	0	1	1	1	1	2	14
part of a light responsive element	TCT-motif	0	2	0	3	0	0	1	1	3	0	1	1	1	3	1	0	1	0	18
auxin-responsive element	TGA-element	1	0	1	0	0	0	2	0	1	0	0	1	1	0	0	1	1	0	9
MYB binding site involved in light responsiveness	MRE	0	0	1	2	1	1	0	0	0	0	1	0	1	0	0	0	0	3	10
Total		31	35	17	18	19	27	21	16	22	19	19	19	26	22	20	23	16	22	392
