# Supplementary material for: Genome-Wide Identification of bZIP Transcription Factors in Faba Bean Based on Transcriptome Analysis and Investigation of Their Function in Drought Response
Source: Plants (Basel). 2023 Aug 24;12(17):3041. doi: 10.3390/plants12173041 (PMC10490193; doi:10.3390/plants12173041)
Supplement: Supplementary file 1 [file plants-12-03041-s001.zip › Supplementary Table S5.xlsx]

## Sheet: Sheet1
Supplementary Table S5. Alignment and annotation information of interacting proteins in the protein-protein interaction network
Protein ID (Glycine max)	Annotation	Transcriptome sequencing ID （Vicia faba）	% Identity	Alignment length	Mismatches	Gap opens	q. Start	q. End	s. Start	s. End	Evalue	Bit score
GLYMA02G00290.1	Transcription factor bhlh92; Uncharacterized protein	TRINITY_DN18484_c0_g1	57.664	137	39	6	1	129	1	126	1.08e-34	121
GLYMA10G36820.2 (GmbZIP77)	Aba responsive element binding factor; Uncharacterized protein	TRINITY_DN16349_c0_g1 (VfbZIP10)	61.355	251	60	6	12	247	19	247	1.65e-94	276
GLYMA11G10880.1	Uncharacterized protein	TRINITY_DN23524_c0_g1	55.357	280	81	5	1	274	1	242	1.86e-96	282
GLYMA12G35920.1	Tubby-like f-box protein 7; Tubby-like F-box protein; Belongs to the TUB family	TRINITY_DN8620_c0_g1	73.127	387	53	5	42	378	14	399	0	572
GLYMA13G34470.1	Tubby-like f-box protein 7; Tubby-like F-box protein; Belongs to the TUB family	TRINITY_DN5292_c0_g1	53.186	361	142	4	48	381	55	415	3.41e-131	380
GLYMA14G20040.1	Uncharacterized protein	TRINITY_DN13870_c0_g1	51.316	76	35	2	102	176	245	319	3.51e-15	72.8
GLYMA02G40270.1 (GmbZIP17)	Transcription factor rf2b-like; Uncharacterized protein	TRINITY_DN8538_c0_g1 (VfbZIP7)	75.741	371	82	3	1	364	1	370	0	543
