# Supplementary material for: Genome-Wide Identification of bZIP Transcription Factors in Faba Bean Based on Transcriptome Analysis and Investigation of Their Function in Drought Response
Source: Plants (Basel). 2023 Aug 24;12(17):3041. doi: 10.3390/plants12173041 (PMC10490193; doi:10.3390/plants12173041)
Supplement: Supplementary file 1 [file plants-12-03041-s001.zip › Supplementary Table S6.xlsx]

## Sheet: Sheet1
Supplementary Table S6. The bZIP proteins in other legumes
Species	Gene ID	Protein name	References
Glycine max	NP_001238690.2	GmbZIP1	[35]
Glycine max	Glyma.06G048500.1	GmbZIP2	[36]
Glycine max	GLYMA_02G161100	GmbZIP15	[37]
Glycine max	Glyma11G16050	GmbZIP19	[38]
Glycine max	NP_001237929.1	GmbZIP44	[39]
Glycine max	NP_001237027.1	GmbZIP62	[39]
Glycine max	Glyma08g28220	GmbZIP67/GsbZIP67	[40]
Glycine max	ABI34653.1	GmbZIP78	[39]
Glycine max	Glyma08g12170	GmbZIP110	[41]
Glycine max	ABI34670.1	GmbZIP132	[42]
Glycine max	GLYMA_19G216200	GmbZIP152	[43]
Glycine max	Glyma19g30230	GmFDL19	[44,45]
Medicago truncatula	MtrunA17_Chr4g0036971	MtFbZIP1	[46]
