# Supplementary material for: Genome-Wide Identification of bZIP Transcription Factors in Faba Bean Based on Transcriptome Analysis and Investigation of Their Function in Drought Response
Source: Plants (Basel). 2023 Aug 24;12(17):3041. doi: 10.3390/plants12173041 (PMC10490193; doi:10.3390/plants12173041)
Supplement: Supplementary file 1 [file plants-12-03041-s001.zip › Supplementary Table S7.xlsx]

## Sheet: Sheet1
Supplementary Table S7. The primers used in this study
Gene	Forword primer (5’ to 3’)	Reverse primer (5’ to 3’)	Primer use
VfbZIP1	TGCTTTTTGGCGGACTTGTT	ATCCGCATCCCTTCCAGATT	for qRT-PCR analysis
VfbZIP2	GGTCGACTCTCGCCTAGCAA	AATCCTCTTTGCACGCTTGG
VfbZIP5	AGGCAGTCTGCTGCAAGGTC	ATGGTTTGCAATCGCAGCTT
VfbZIP7	GACGGCGAGCCTAGATGAGA	TCTCCCCAAACGACGAAGAA
VfbZIP10	AACGCAAGCAGGCTTACCAA	TGCAAGGAACGAACCCTACG
VfbZIP15	ATGACGTTGGCTCGTGCTTT	CCCCACCGTCGAACTATCAG
VfbZIP17	TATGCAGTCGAACCGCGAAT	TCCGCCTCCTTTTCAGCATA
VfbZIP18	GCAAAGGCGGAAGCAGTCTA	GAGAGCTGCGTTCTCGGAAA
VfNADHD4	AGGGTTAGTGAGCACCATGC	ATAGCCAAAGGGAATACGCC
VfbZIP1	CGACGACAAGACCCTGCCATGAGAGTGCGGAGAAT	GAGGAGAAGAGCCCTCTCTCTCATAATTGTTCCTATCAGA	for amplification of genes
VfbZIP2	CGACGACAAGACCCTGCTGTTGTGAGTTGAAAAGC	GAGGAGAAGAGCCCTGAGTTTGAATAAAGGGCAACCA
VfbZIP5	CGACGACAAGACCCTACACTGCCTGATGATATTAGCTTT	GAGGAGAAGAGCCCTATAACAAACGCTGCAATCTACAAA
VfbZIP5	AGGCAGTCTGCTGCAAGGTC	ATGGTTTGCAATCGCAGCTT	for RT-PCR analysis
NbActin	CCCTCCCACATGCTATTCT	AGAGCCTCCAATCCAGACA
